# Supplementary material for: P2Y12 Inhibition in Murine Myocarditis Results in Reduced Platelet Infiltration and Preserved Ejection Fraction
Source: Cells. 2021 Dec 4;10(12):3414. doi: 10.3390/cells10123414 (PMC8699761; doi:10.3390/cells10123414)
Supplement: Supplementary file 1 [file cells-10-03414-s001.zip]

Archive with 4 entries (4 files):
- ._Kontrollmaus d21.mp4
- ._Myokarditis d21.mp4
- ._Prasugrelmaus d21.mp4
- cells - 1445727-sup-.pdf
